# Supplementary material for: Engineering Thermo-Responsive Hydrogels with Tailored Mechanics for Biomedical Integration
Source: Polymers (Basel). 2025 Sep 8;17(17):2424. doi: 10.3390/polym17172424 (PMC12431455; doi:10.3390/polym17172424)
Supplement: Supplementary file 1 [file polymers-17-02424-s001.zip]

Archive with 1 entries (1 files):
- polymers-3827533-supplementary.pdf
